# Supplementary material for: Identifying Triple-Negative Breast Cancer Using Background Parenchymal Enhancement Heterogeneity on Dynamic Contrast-Enhanced MRI: A Pilot Radiomics Study
Source: PLoS One. 2015 Nov 24;10(11):e0143308. doi: 10.1371/journal.pone.0143308 (PMC4658011; doi:10.1371/journal.pone.0143308)
Supplement: S1 Dataset — All data underlying the findings reported in our study for public access. Rows list lesions included in the study and columns list (from left to right) clinical features read by the radiologist, tumor enhancement texture features, background parenchymal enhancement texture features, and subtype classifications. (CSV) [file pone.0143308.s001.csv]

lesion_id	morphology	mass_size	mass_shape	mass_margin	mass_enhancementcharacteristics	lesionrateinmean	lesionrateinstd	lesionrateinskewness	lesionrateinkurtosis	lesionrateinEnergy1	lesionrateinEntropy1	lesionrateinCorrelation1	lesionrateinContrast1	lesionrateinVariance1	lesionrateinSumMean1	lesionrateinInertia1	lesionrateinClusterShade1	lesionrateinHomogeneity1	lesionPEmean	lesionPEstd	lesionPEskewness	lesionPEkurtosis	lesionPEEnergy1	lesionPEEntropy1	lesionPECorrelation1	lesionPEContrast1	lesionPEVariance1	lesionPESumMean1	lesionPEInertia1	lesionPEClusterShade1	lesionPEHomogeneity1	lesionSERmean	lesionSERstd	lesionSERskewness	lesionSERkurtosis	lesionSEREnergy1	lesionSEREntropy1	lesionSERCorrelation1	lesionSERContrast1	lesionSERVariance1	lesionSERSumMean1	lesionSERInertia1	lesionSERClusterShade1	lesionSERHomogeneity1	affectedparenchymarateinmean	affectedparenchymarateinstd	affectedparenchymarateinskewness	affectedparenchymarateinkurtosis	affectedparenchymarateinEnergy1
1	mass	13	oval	irregular	rim enhancement	822.80532	330.991904	1.29352	3.925651	0.122657	1.198378	0.267415	1.897939	0.463219	1.812751	2.696207	1.897939	101.576743	180.238264	69.143754	1.920159	11.67617	0.31125	0.624231	1.366767	0.383444	0.785741	0.321985	1.417903	0.383444	3.930351	0.689857	1.415034	-0.799247	170.537773	0.865862	0.142208	7.806901	0.067269	0.247701	0.047807	4.043387	0.067269	0.429345	220.674575	187.282498	1.840503	8.452757	0.43884
2	mass	8	irregular	irregular	heterogenous	841.989797	228.024894	2.638798	10.375252	0.158306	0.932555	0.066088	2.98629	0.603082	1.713066	2.083964	2.98629	129.824322	129.949808	25.566971	0.274059	2.389772	0.043388	1.433968	0.159701	3.173708	0.332658	2.462096	3.677484	3.173708	116.396408	0.474802	0.780595	1.86695	7.602403	0.397669	0.602354	0.96665	0.850892	0.777773	0.8048	1.52411	0.850892	55.552139	179.739565	148.684355	2.684892	17.889886	0.677547
3	mass	11	round	irregular	rim enhancement	776.899187	296.176308	1.357871	3.577207	0.121628	1.132174	0.124892	3.201867	0.364236	2.190213	3.227604	3.201867	104.730928	132.282032	22.461218	-0.08156	3.131313	0.084894	1.189832	0.387523	1.240729	0.236748	1.038949	4.500383	1.240729	26.59253	1.08673	0.227385	1.781012	9.206551	0.222909	0.85171	0.750771	0.688908	0.486968	0.580373	2.275599	0.688908	21.839939	121.702387	112.552194	2.334831	13.082232	0.662556
4	mass	8	irregular	spiculated	heterogenous	689.394122	271.031313	1.216736	4.43463	0.09982	1.237939	0.103095	3.284199	0.480507	2.05485	2.784955	3.284199	100.006001	114.33152	27.068807	0.19623	3.044229	0.087744	1.185945	0.398415	1.289205	0.320615	1.139529	3.534191	1.289205	34.884018	1.059093	0.42881	4.840596	35.767022	0.30624	0.607391	0.933529	0.637754	0.819125	0.493053	1.463761	0.637754	32.752851	144.721153	134.245089	2.607388	15.323733	0.702875
5	mass	11	oval	irregular	heterogenous	981.701124	372.981814	0.688009	2.304348	0.077934	1.332148	0.188864	2.602575	0.331573	2.234274	3.64909	2.602575	100.603739	172.071751	40.939773	0.592987	4.551997	0.121454	1.108615	0.503253	0.993969	0.344775	0.949665	3.241068	0.993969	32.581473	1.115496	0.353891	2.24533	16.512937	0.370887	0.640916	1.419851	0.378871	0.572887	0.358175	1.910537	0.378871	9.014714	95.223561	121.153263	5.068717	56.128079	0.948902
6	mass	10	irregular	spiculated	heterogenous	1598.10266	686.667879	0.037555	1.407355	0.050845	1.41501	0.12038	4.283217	0.372958	4.289398	4.058807	4.283217	297.503207	166.345354	30.389577	0.195468	3.401971	0.080019	1.244445	0.364738	1.39785	0.274714	1.27562	4.047662	1.39785	47.510557	1.246649	0.271177	0.151768	2.154018	0.045659	1.416088	0.273642	1.820043	0.322846	2.230578	3.801168	1.820043	112.98161	92.265465	129.432772	4.624298	41.896666	0.921424
7	mass	9	irregular	irregular	heterogenous	517.657435	118.738321	1.517112	11.139222	0.297663	0.794292	0.367777	1.120047	0.344521	0.775643	3.12818	1.120047	31.148766	115.58704	29.354431	-0.517714	3.576943	0.089285	1.174019	0.44128	1.159388	0.256749	1.207553	4.30611	1.159388	52.871298	0.952004	0.150201	0.512046	3.421603	0.078981	1.23138	0.299244	1.623873	0.327987	1.294067	3.475453	1.623873	37.202414	106.410976	126.34451	3.534013	23.638386	0.804598
8	mass	12	irregular	spiculated	heterogenous	1495.75685	640.748875	0.469922	1.653318	0.136756	1.126173	0.13045	3.544821	0.372751	2.781124	3.439704	3.544821	115.706403	195.134434	33.631337	0.245713	3.037605	0.0708	1.271129	0.332952	1.485841	0.274994	1.305705	4.059369	1.485841	40.592715	1.151064	0.195578	1.093762	5.640399	0.131983	1.04391	0.498576	0.99795	0.485157	0.813116	2.39249	0.99795	18.306338	128.660864	146.206744	3.659328	28.874848	0.874245
9	mass	22	irregular	spiculated	heterogenous	1236.47596	418.362319	1.550933	4.312316	0.167659	1.105214	0.101949	3.351655	0.476597	2.130102	2.661961	3.351655	103.51877	207.436081	43.216969	0.802356	4.998642	0.150219	0.962323	0.548945	0.833259	0.418523	0.624515	2.638345	0.833259	11.586907	0.594971	0.571562	-0.002823	1.152247	0.229056	0.859909	0.171103	2.20147	0.569632	4.54741	3.196986	2.20147	332.59617	160.939739	166.399899	3.076702	23.179536	0.851231
10	mass	24	lobulated	irregular	rim enhancement	1296.97846	436.549835	-0.391635	1.640704	0.073039	1.295841	0.202816	2.442516	0.260446	2.287467	4.536356	2.442516	101.382413	161.226375	33.595632	0.296848	4.182254	0.250038	0.789626	1.074357	0.460192	0.34919	0.41329	3.026266	0.460192	5.435655	1.373361	0.469095	1.084517	62.783492	0.924883	0.087616	6.40827	0.041469	0.990006	0.024456	1.021725	0.041469	0.535046	248.896174	209.677487	2.791204	17.008622	0.683977
11	mass	12	irregular	irregular	heterogenous	821.455749	143.836742	1.283325	12.432903	0.333115	0.722889	0.46458	0.746671	0.353202	0.477527	2.99398	0.746671	12.167308	186.394473	39.403479	0.648225	5.355953	0.165568	0.961514	0.555477	0.83061	0.330997	0.646142	3.241238	0.83061	15.345065	0.656377	0.568944	-0.205086	1.200154	0.185296	0.897592	0.171885	2.618909	0.522662	4.323628	3.497419	2.618909	318.636226	110.255787	105.825713	2.339867	14.406522	0.72747
12	mass	15	irregular	spiculated	heterogenous	647.624602	174.197115	1.986695	14.83072	0.357783	0.661693	1.127694	0.439884	0.470316	0.387915	2.277993	0.439884	10.975549	133.484668	32.381275	0.294087	3.241297	0.094383	1.149876	0.434318	1.133304	0.282933	0.966707	3.832557	1.133304	22.719344	0.964221	0.15389	1.2946	11.533444	0.307668	0.696322	1.028685	0.444332	0.5195	0.323752	2.107068	0.444332	3.960105	81.875871	82.577935	2.49718	17.188223	0.833458
13	mass	10	irregular	irregular	rim enhancement	1456.36406	664.254761	0.357844	1.63175	0.063975	1.350871	0.152886	3.646833	0.295972	3.342393	4.050209	3.646833	188.819758	174.712986	52.267288	0.894546	4.2394	0.089784	1.165275	0.433625	1.217921	0.332821	1.246276	3.415268	1.217921	60.8436	1.006305	0.547636	-0.932341	2.64973	0.11808	1.038307	0.256542	2.113198	0.315523	2.625332	4.314767	2.113198	263.070044	120.675105	126.348696	3.149909	25.68916	0.872347
14	mass	14	lobulated	irregular	rim enhancement	783.548073	321.819964	1.155774	4.407685	0.095473	1.217416	0.281743	1.699992	0.373313	1.395879	3.096327	1.699992	59.598839	116.877256	40.387969	1.073706	7.858328	0.278424	0.750374	1.192225	0.420699	0.539929	0.402081	2.066671	0.420699	7.618671	1.12477	1.787564	-3.762825	181.982952	0.350062	0.539362	1.574784	0.304113	0.218977	0.24491	4.651044	0.304113	1.108052	154.84522	155.241508	2.968906	20.603122	0.762758
15	non-mass	?	?	?	n/a	593.255475	303.238159	1.903169	7.284745	0.14963	1.082437	0.36613	1.381627	0.498505	1.350354	2.452482	1.381627	83.528695	128.457549	60.172265	0.517251	2.644152	0.115866	1.032502	0.721147	0.515067	0.492949	1.047197	2.516924	0.515067	30.073056	0.858847	0.308069	-1.311344	5.351264	0.247214	0.802125	1.065647	0.421469	0.390478	0.627174	2.930306	0.421469	18.934433	233.647917	186.755267	2.450572	15.235035	0.453439
16	non-mass	?	?	?	n/a	657.430608	262.825491	0.654576	3.68936	0.077542	1.270883	0.283355	1.755322	0.314606	1.43147	3.594624	1.755322	56.252473	150.99273	163.197408	8.649853	116.0278	0.900396	0.117578	?	0.189671	0.992057	0.106301	1.042692	0.189671	6.830127	0.698198	2.422271	-4.539676	130.403513	0.925044	0.100803	?	0.142075	0.20206	0.070148	5.004599	0.142075	1.472356	170.543555	184.995045	3.700554	32.498053	0.827003
17	mass	24	irregular	spiculated	heterogenous	1511.099	740.439517	0.910066	2.857534	0.083991	1.323977	0.246857	2.01018	0.386953	2.43743	3.174855	2.01018	182.524226	130.631877	44.493655	3.122085	45.200998	0.425089	0.488005	1.752879	0.27327	0.87121	0.2247	1.275492	0.27327	4.123912	1.070912	0.341979	6.60695	117.136759	0.364437	0.532456	1.50368	0.317333	0.838127	0.252278	1.333053	0.317333	3.859563	125.316327	179.909231	5.778046	63.786962	0.967613
18	mass	47	lobulated	irregular	heterogenous	1535.169269	663.746187	1.056133	2.798281	0.224787	0.991839	0.27233	1.838824	0.309962	1.776261	3.62418	1.838824	82.799123	214.390098	46.752861	0.069326	4.396137	0.17672	0.934463	0.935894	0.490876	0.250076	0.685949	4.19318	0.490876	20.762086	1.1087181	0.18439499	-0.036434	5.24926	0.280225	0.714353	1.457536	0.343276	0.271521	0.368791	3.779987	0.343276	4.976735	306.958837	296.177784	2.186247	10.353158	0.487631
19	mass	9	irregular	spiculated	heterogenous	1267.54664	665.791307	0.833457	2.288515	0.052306	1.455062	0.138224	3.654498	0.418432	3.711437	3.411506	3.654498	258.569807	147.229588	31.712349	-0.113138	2.833162	0.086028	1.203336	0.430914	1.170015	0.273142	1.148716	4.058877	1.170015	35.230299	1.13973	0.215697	0.173522	2.496295	0.075734	1.227479	0.453978	1.064587	0.284911	1.334053	3.953121	1.064587	43.019298	115.651934	153.737389	5.880269	72.82867	0.945575
20	non-mass	?	?	?	n/a	922.878915	364.598232	1.260942	3.936149	0.246618	0.965804	0.306154	1.602419	0.323748	1.355412	3.434398	1.602419	58.190649	145.788807	33.546457	-0.620401	5.053871	0.144957	0.991589	0.771382	0.629766	0.245182	0.759362	4.323481	0.629766	27.362933	0.924649	0.307115	-1.634449	7.800763	0.5487	0.443971	2.378642	0.207854	0.248308	0.186207	4.077904	0.207854	1.837065	160.00337	152.152671	2.312731	12.358857	0.520398
21	mass	8	irregular	irregular	rim enhancement	1085.84152	606.200237	1.110684	3.437811	0.08913	1.271009	0.209634	2.501443	0.348519	2.355319	3.524668	2.501443	130.076329	174.039898	65.840301	0.130724	2.669683	0.07526	1.247597	0.423259	1.11829	0.266155	1.430974	4.212127	1.11829	62.45209	0.737932	0.534833	-0.422961	1.629433	0.144617	1.018406	0.215765	1.32361	0.451534	3.877667	3.783612	1.32361	352.838517	129.536452	132.490112	2.797443	20.920475	0.751726
22	mass	10	irregular	spiculated	heterogenous	927.692941	270.216685	3.729044	23.212738	0.359026	0.648228	0.803068	0.634422	0.442533	0.608999	2.413659	0.634422	45.847843	178.929604	42.247866	0.35193	3.042217	0.123468	1.033819	0.731802	0.65938	0.265564	0.819406	4.00637	0.65938	19.291474	0.902401	0.124971	0.804193	3.611668	0.146302	1.008179	0.746998	0.653585	0.316412	0.79905	3.401115	0.653585	20.891176	192.888029	211.461171	2.661629	17.616333	0.643771
23	non-mass	?	?	?	n/a	1212.97651	632.905098	1.278863	3.436941	0.150578	1.163387	0.250286	1.987697	0.386888	2.25912	3.113859	1.987697	143.93441	142.228444	41.871676	0.674848	4.803761	0.171142	0.926782	0.79574	0.627227	0.379697	0.620372	2.860316	0.627227	15.589203	0.938137	0.387055	-0.918491	4.443001	0.162322	0.949293	0.674087	0.605189	0.332501	1.064521	3.487522	0.605189	56.241522	216.32445	223.978139	2.944718	19.677986	0.708895
24	mass	18	irregular	spiculated	rim enhancement	1088.30331	440.949028	1.004301	2.804752	0.152477	1.119502	0.193439	2.242105	0.304723	1.618949	3.6217	2.242105	53.460103	137.221918	30.526627	0.109116	4.181378	0.143376	1.000553	0.647908	0.763355	0.256476	0.687099	4.083269	0.763355	14.660989	1.112443	0.2479	1.799826	40.711335	0.717411	0.28819	3.177564	0.133487	0.531607	0.093986	1.932677	0.133487	0.771511	144.615235	193.508803	3.581185	24.658324	0.780554
25	mass	17	lobulated	irregular	rim enhancement	1276.08853	534.209385	1.348103	3.547634	0.122839	1.128998	0.149586	3.238214	0.341502	2.668179	3.501695	3.238214	169.171976	177.486175	33.016234	0.022822	3.262702	0.104098	1.108971	0.553432	0.909727	0.235309	0.909049	4.497404	0.909727	21.141746	1.079737	0.171348	0.546977	3.555119	0.089299	1.191365	0.431096	1.181875	0.339475	1.131477	3.316592	1.181875	37.993842	96.421122	145.777644	5.323074	53.815658	0.905952
26	mass	13	lobulated	irregular	rim enhancement	1138.13178	471.88777	1.367056	4.407292	0.118505	1.182756	0.212104	2.127024	0.434384	1.545986	2.750086	2.127024	74.191651	185.494223	78.635491	2.893817	26.643156	0.352428	0.58858	1.309149	0.38961	0.853654	0.303987	1.351691	0.38961	4.607465	0.577803	0.685275	1.514068	9.44455	0.367831	0.534072	1.897347	0.291308	0.790641	0.323263	1.425241	0.291308	7.861595	121.998619	150.590669	2.737118	17.252498	0.719978
27	mass	13	irregular	irregular	rim enhancement	1153.31022	481.859298	0.807424	2.342177	0.092991	1.233983	0.215052	2.210207	0.319805	1.796352	3.585305	2.210207	62.878847	142.754088	31.128996	0.272017	3.073543	0.127349	1.019812	0.658632	0.758744	0.260908	0.712115	4.040067	0.758744	12.831379	0.933575	0.35316	-1.331798	5.323643	0.278469	0.77597	0.97969	0.473915	0.384491	0.657021	2.965905	0.473915	22.751351	127.128204	154.750263	4.383505	39.303896	0.897458
28	non-mass	?	?	?	n/a	591.379914	216.16225	2.608862	12.5105	0.199864	0.946122	0.3116	1.456905	0.511109	1.071356	2.293104	1.456905	71.859698	96.491779	26.198141	0.418707	2.9013	0.068205	1.284283	0.302301	1.638835	0.320966	1.388535	3.575652	1.638835	44.958285	0.869118	0.18372	1.183794	6.62824	0.135419	1.019463	0.447341	1.042104	0.407075	0.772039	2.76986	1.042104	20.54758	121.558601	110.193749	2.313408	15.54649	0.745049
29	mass	12	irregular	irregular	heterogenous	1138.68498	483.92565	0.806071	2.060443	0.080267	1.311535	0.11826	4.302658	0.537838	4.142644	2.995172	4.302658	307.238021	214.991009	41.965698	0.644261	3.726924	0.123153	1.031283	0.614739	0.816901	0.370261	0.767652	2.990682	0.816901	14.978136	0.788767	0.601889	-0.382165	1.479636	0.161403	0.934387	0.241989	1.382848	0.469106	3.351956	3.491092	1.382848	243.594568	217.426993	217.588298	1.949529	8.469714	0.47788
30	mass	20	lobulated	spiculated	heterogenous	933.662515	378.193115	0.974111	3.237842	0.109284	1.230585	0.225065	2.149183	0.361624	1.793305	3.295509	2.149183	85.867692	134.970743	31.796071	-0.192521	3.520963	0.141502	0.994735	0.70779	0.713205	0.323792	0.687593	3.389252	0.713205	14.394435	1.052285	0.247236	1.864737	18.897405	0.365768	0.563235	1.771722	0.284525	0.645152	0.256899	1.727875	0.284525	3.006182	73.488161	96.635752	4.001722	33.268304	0.95022
31	mass	11	lobulated	irregular	rim enhancement	1145.34993	467.737695	0.544186	1.964843	0.055511	1.40459	0.160693	3.074741	0.427878	2.724517	3.202446	3.074741	120.599453	124.640129	25.400521	0.126424	2.673761	0.061438	1.330691	0.281545	1.703612	0.296736	1.430058	3.839998	1.703612	44.54565	1.087313	0.337859	1.02717	3.827175	0.085583	1.225269	0.396794	1.218503	0.483573	1.5373	2.582099	1.218503	72.318317	117.278973	156.866031	4.63792	42.121246	0.894686
32	mass	20	round	spiculated	heterogenous	1530.7029	577.60848	-0.146913	1.367001	0.082069	1.280717	0.143776	3.495855	0.295242	3.353182	4.346973	3.495855	179.471664	168.851099	37.114717	0.550094	10.732508	0.481246	0.519855	1.929197	0.253951	0.503098	0.219469	2.087744	0.253951	3.356882	1.508115	0.707905	8.848576	139.23118	0.892322	0.128027	7.916438	0.075744	0.981338	0.064309	1.042394	0.075744	3.626361	225.469371	236.870691	2.966619	19.221382	0.646936
33	mass	10	irregular	spiculated	rim enhancement	746.619386	275.522379	1.752922	6.646528	0.155136	1.003391	0.176402	2.205991	0.403542	1.478651	2.887873	2.205991	62.100643	122.829852	28.356325	-0.571628	3.432736	0.088771	1.189506	0.422204	1.231311	0.254215	1.14185	4.363126	1.231311	43.123101	0.996589	0.177962	0.145637	2.661132	0.069927	1.269935	0.408117	1.268842	0.304112	1.50057	3.886311	1.268842	62.056346	107.745518	112.958875	3.805612	29.876382	0.892587
34	mass	22	lobulated	irregular	heterogenous	643.346458	240.927391	1.437459	7.689321	0.203144	0.974475	0.493524	1.010747	0.386057	0.934755	2.924796	1.010747	40.347813	99.294508	31.546264	-0.272508	2.854557	0.106685	1.112849	0.626443	0.660498	0.312935	1.135487	3.646604	0.660498	43.439216	0.86737	0.157788	-0.148863	3.549201	0.152827	0.978261	0.821981	0.597344	0.216969	0.69865	4.789874	0.597344	15.890851	108.860353	112.635767	2.977541	21.097664	0.85007
35	non-mass	?	?	?	n/a	849.082838	369.034627	1.397895	4.487149	0.110865	1.170989	0.244187	1.933156	0.362395	1.487308	3.167505	1.933156	68.441426	150.487474	42.956338	0.938024	5.81259	0.23812	0.756138	0.996143	0.476423	0.441304	0.386407	2.423865	0.476423	5.072834	0.890215	1.012057	-7.972234	434.09688	0.990832	0.016094	?	0.014529	0.25012	0.007215	4.000304	0.014529	0.102768	166.739091	194.898341	4.050356	31.733791	0.843055
36	non-mass	?	?	?	n/a	636.774717	332.75442	1.933497	6.26109	0.150977	1.009334	0.255266	2.124736	0.67081	2.147914	2.150335	2.124736	207.590087	88.454793	27.732512	0.701255	3.280032	0.070701	1.240174	0.32481	1.986556	0.447486	1.857778	3.009906	1.986556	104.040202	0.853253	0.155291	0.537231	3.262323	0.066231	1.279233	0.260538	2.675416	0.312999	1.89942	3.411459	2.675416	90.929901	113.999383	133.751612	4.792052	43.979553	0.930295
37	mass	14	irregular	irregular	rim enhancement	1268.64122	535.03635	0.416945	1.850514	0.054873	1.417428	0.182946	2.785524	0.362475	2.852573	3.658075	2.785524	155.400708	148.744504	44.979809	1.477277	8.965038	0.290212	0.740134	1.030945	0.475795	0.566664	0.39771	1.957627	0.475795	7.552143	1.556239	2.502063	1.823232	122.002658	0.964802	0.055013	1.39868	0.063203	0.250564	0.031708	4.005445	0.063203	0.634336	164.744001	242.171836	3.734956	26.621245	0.827382
38	mass	16	irregular	irregular	rim enhancement	322.307731	110.873923	1.079503	5.40892	0.11443	1.08827	0.336785	1.276903	0.405213	0.895975	2.786534	1.276903	18.751671	49.379445	18.456438	0.768305	3.686705	0.088957	1.180703	0.406106	1.271652	0.397418	1.126382	2.903308	1.271652	35.816549	0.753705	0.201529	2.437891	14.848481	0.219073	0.794701	0.515618	0.725511	0.63975	0.473781	1.785937	0.725511	9.559972	99.509687	100.814981	3.065153	25.31478	0.925492
39	non-mass	?	?	?	n/a	962.191171	404.939352	1.068716	3.142243	0.108099	1.256512	0.181087	2.527822	0.451268	1.933376	2.774711	2.527822	93.068949	143.686095	35.485836	0.348709	3.662191	0.113009	1.093036	0.536569	0.935892	0.381593	0.862426	2.98306	0.935892	21.002446	1.121362	0.262897	1.645523	10.092438	0.247414	0.786954	1.047267	0.505471	0.586477	0.481296	1.934996	0.505471	12.893652	166.968336	237.58978	4.18482	31.262158	0.916518
40	mass	10	oval	spiculated	heterogenous	1448.75443	633.666644	0.463658	1.773915	0.056496	1.371588	0.164019	3.12338	0.282268	3.09037	4.267073	3.12338	158.807034	201.163282	46.266632	0.46269	4.099946	0.150522	1.009212	0.614662	0.862978	0.281645	0.726866	3.839988	0.862978	16.17916	1.309997	0.392073	5.866189	83.070182	0.468444	0.457436	2.150896	0.247896	0.625786	0.217341	1.77182	0.247896	4.009161	132.479649	174.17209	3.691424	24.467519	0.697272
41	mass	27	lobulated	irregular	heterogenous	1391.39452	492.409074	0.494084	1.61757	0.128012	1.140828	0.123456	3.367337	0.369701	2.364802	3.361959	3.367337	75.918346	170.170288	35.791991	2.179682	12.947181	0.273446	0.655751	1.188184	0.406652	0.774462	0.333296	1.465393	0.406652	4.459377	1.292938	0.233889	4.883483	106.220371	0.92699	0.087043	8.100796	0.041846	0.991321	0.025858	1.022079	0.041846	0.537978	141.584698	190.027537	3.737815	23.625819	0.687652
42	mass	24	lobulated	irregular	rim enhancement	1051.85136	406.432727	0.41586	2.330787	0.083814	1.246454	0.263714	1.820559	0.35291	1.516405	3.314732	1.820559	49.366287	116.195888	27.430321	1.008875	7.331672	0.423726	0.583846	1.629416	0.29749	0.539415	0.251375	2.006958	0.29749	2.951833	1.129466	0.23037	0.467885	4.40969	0.233092	0.795476	1.083278	0.45937	0.376594	0.42924	2.822596	0.45937	5.44493	216.499606	257.693515	4.454725	33.062892	0.833104
43	mass	10	irregular	irregular	rim enhancement	1133.14346	444.47505	0.927895	2.392395	0.091409	1.331258	0.082619	4.967429	0.412572	3.446074	3.260906	4.967429	204.52608	179.203034	37.733284	0.408943	3.19383	0.081177	1.209571	0.352171	1.362654	0.343529	1.122556	3.307089	1.362654	28.430205	1.198265	0.21217	-1.081624	10.853385	0.202211	0.852953	0.671734	0.694287	0.216912	0.543806	4.788115	0.694287	11.474983	111.373553	153.551972	5.06772	51.48089	0.912423
44	mass	27	irregular	spiculated	heterogenous	1056.86678	533.894776	0.781637	2.419271	0.099139	1.206329	0.279998	1.736023	0.352483	2.12793	3.434733	1.736023	122.297525	142.813884	38.232234	-0.447711	3.289356	0.127648	1.049364	0.724619	0.612248	0.271597	0.935618	4.049342	0.612248	34.260495	1.100113	0.2474	0.245928	3.838541	0.204433	0.834398	1.185277	0.407293	0.303596	0.515585	3.474342	0.407293	8.71919	145.501162	140.230477	3.153795	25.630489	0.845218
45	mass	29	irregular	irregular	heterogenous	939.146593	290.964804	1.290947	5.193049	0.216752	0.999651	0.324856	1.387395	0.327836	1.044983	3.316191	1.387395	41.478376	129.212802	55.84203	22.211269	1008.90639	0.998584	0.002847	?	0.009206	0.999897	0.005134	1.001048	0.009206	0.600561	1.198088	1.678831	3.281314	240.078285	0.968323	0.049536	?	0.040472	0.250135	0.020412	4.004963	0.040472	0.281913	159.606467	203.87685	3.512205	27.852445	0.880566
46	mass	9	oval	irregular	rim enhancement	1121.43811	455.928493	0.811566	2.136581	0.09131	1.270659	0.115006	4.371902	0.360017	3.562356	3.57239	4.371902	224.795049	178.074062	77.120012	3.941795	23.731238	0.328688	0.640325	0.836863	0.653159	0.837423	0.656231	1.434188	0.653159	74.567305	1.132238	0.213212	0.469993	3.706618	0.118324	1.100835	0.438621	1.117666	0.357899	0.935723	3.088021	1.117666	24.130566	145.141873	158.672963	2.664992	18.607693	0.854548
47	non-mass	?	?	?	n/a	714.675239	285.848978	1.648233	5.443953	0.134254	1.125089	0.194045	2.408399	0.413171	1.789764	2.916041	2.408399	89.44317	111.962915	31.887788	1.070979	6.239252	0.164156	0.918025	0.852684	0.660305	0.443724	0.65832	2.569488	0.660305	17.703088	1.015174	0.435436	0.629165	11.087051	0.406275	0.587347	1.451267	0.358639	0.499234	0.296396	2.153482	0.358639	3.642961	168.009637	150.861069	2.445026	14.202347	0.652987
48	non-mass	?	?	?	n/a	489.778859	211.76403	2.756118	11.67815	0.189594	0.859082	0.366052	2.875847	0.553741	1.588308	2.212997	2.875847	129.178081	106.653834	32.135027	0.889942	4.264124	0.078338	1.183841	0.251205	2.374377	0.367053	1.637426	3.296317	2.374377	77.276365	0.82443	0.166073	0.234959	2.889178	0.07512	1.203949	0.22981	3.069834	0.325648	1.745283	3.648034	3.069834	66.346865	143.927324	143.842737	3.924876	33.684488	0.891623
49	mass	18	lobulated	spiculated	heterogenous	1106.83681	512.59101	1.252487	3.459655	0.193957	1.04541	0.262857	1.910728	0.33984	2.020431	3.416507	1.910728	138.869781	123.542604	28.829303	-0.195791	4.180725	0.12342	1.076309	0.65653	0.730466	0.247113	0.948393	4.360634	0.730466	40.600398	1.067469	0.319652	2.367828	16.416293	0.303706	0.679604	1.42365	0.362428	0.453297	0.401987	2.368695	0.362428	13.201896	124.223829	131.819257	2.894108	20.801311	0.801334
50	mass	10	oval	irregular	rim enhancement	666.068909	199.896363	2.173651	9.379145	0.183418	0.953756	0.212155	1.915091	0.425515	1.323018	2.76286	1.915091	80.234058	121.152408	22.539173	-0.218817	2.763562	0.089596	1.199192	0.362366	1.325194	0.255996	1.08668	4.28023	1.325194	27.629637	1.023233	0.151503	-0.315069	2.783217	0.072194	1.297334	0.313505	1.590795	0.264026	1.426696	4.276927	1.590795	54.124174	96.068336	75.589819	2.020214	13.120668	0.638428
51	mass	52	lobulated	irregular	heterogenous	1123.35574	445.843491	0.297926	1.750398	0.086613	1.241228	0.21236	2.338043	0.28942	2.044705	3.953915	2.338043	68.775995	103.971401	20.23076	-0.157996	4.015298	0.157893	0.946872	0.845571	0.608346	0.229211	0.629937	4.461674	0.608346	12.424321	1.175444	0.273184	0.732004	5.32969	0.238053	0.76263	1.272037	0.391602	0.357626	0.431718	2.97143	0.391602	4.708183	124.414275	250.188038	5.752506	52.298921	0.866185
52	mass	16	lobulated	irregular	rim enhancement	886.412318	346.455381	1.010947	3.131317	0.128525	1.198493	0.150893	2.940009	0.32907	2.196058	3.556167	2.940009	103.608842	165.605915	36.303884	-0.058109	3.375738	0.1062	1.131487	0.495728	0.996505	0.2672	0.939144	4.030645	0.996505	26.437199	1.194779	0.273372	0.32548	3.01456	0.10652	1.112705	0.604041	0.808334	0.370819	1.030642	3.089509	0.808334	33.244303	76.264548	96.070022	3.603391	27.658878	0.900562
53	mass	9	oval	irregular	rim enhancement	1796.69985	736.246095	0.383707	1.627402	0.079707	1.246496	0.113188	3.843712	0.277047	2.738987	4.317728	3.843712	96.15253	198.469469	36.523874	0.420719	6.176284	0.296379	0.783814	0.854326	0.610017	0.250335	0.575601	4.176659	0.610017	18.714135	1.206567	0.172685	-0.950718	5.790317	0.120355	1.026214	0.526205	0.948645	0.186756	0.749801	5.550487	0.948645	12.546418	62.291151	99.00383	4.946491	50.113147	0.953054
54	mass	16	lobulated	irregular	heterogenous	517.1736	159.648191	-0.258721	2.70962	0.120899	1.056439	0.644542	0.769252	0.298174	0.841592	3.677184	0.769252	24.98166	123.204322	40.80601	-0.117826	2.604503	0.083296	1.229884	0.448276	1.090424	0.256885	1.266261	4.29906	1.090424	54.217522	0.755998	0.117156	0.928287	19.954783	0.42537	0.518796	1.84224	0.258015	0.469382	0.209733	2.212089	0.258015	1.23114	81.612586	115.425139	4.987588	48.464713	0.963007
55	mass	13	round	spiculated	rim enhancement	2013.11027	902.663316	0.651075	1.872771	0.151191	1.145659	0.156504	3.187846	0.400397	2.896111	3.25909	3.187846	163.221395	202.560046	40.168899	0.251503	3.91783	0.139433	1.023679	0.729456	0.673816	0.317327	0.807053	3.437848	0.673816	22.626495	1.213644	0.180883	-0.06903	2.794525	0.070885	1.279159	0.407396	1.202695	0.255825	1.448738	4.312813	1.202695	60.845382	92.920397	147.182004	7.293512	91.766575	0.97171
56	mass	17	irregular	irregular	rim enhancement	1658.30724	688.520721	0.274344	1.716864	0.107831	1.202856	0.250912	1.957281	0.31861	2.313105	3.746734	1.957281	102.694285	167.421537	36.755624	0.866344	4.226566	0.169749	0.959172	0.809385	0.600012	0.309777	0.731826	3.430219	0.600012	21.274969	1.284242	0.345288	1.105307	6.564295	0.188378	0.84814	1.022451	0.488402	0.559469	0.571144	2.04071	0.488402	12.165774	102.806692	148.728468	5.299502	58.183983	0.934986
57	mass	11	oval	spiculated	heterogenous	598.155584	143.903091	0.236866	2.307428	0.041198	1.462449	0.227253	2.272169	0.288395	2.252837	4.127432	2.272169	106.258039	99.389507	25.135648	0.316069	2.720604	0.051285	1.39084	0.25777	2.040958	0.340816	1.831245	3.560825	2.040958	80.062183	0.861405	0.205668	2.386236	18.246277	0.27339	0.682113	1.252481	0.467366	0.659714	0.393241	1.752798	0.467366	10.991719	146.623543	194.113878	4.216626	30.514854	0.805336
58	mass	18	irregular	spiculated	heterogenous	1234.58458	472.376647	0.718084	2.025627	0.083198	1.253015	0.126589	3.380501	0.34871	2.413544	3.532695	3.380501	89.920225	178.615964	59.861094	7.041869	102.131721	0.858826	0.16055	6.400765	0.096211	0.977842	0.083189	1.055176	0.096211	5.613506	1.192405	0.197445	0.692807	5.762406	0.223867	0.820245	0.949357	0.52256	0.38269	0.452766	2.817476	0.52256	7.053612	114.605708	175.561384	3.781871	25.955967	0.835837
59	mass	14	irregular	spiculated	heterogenous	695.459722	207.378584	1.280959	7.299669	0.118353	1.075172	0.329312	1.366442	0.394514	1.021936	2.922335	1.366442	37.656016	169.095503	41.433494	-0.186496	2.867199	0.08201	1.230491	0.401895	1.261697	0.269917	1.241012	4.137748	1.261697	42.123809	1.061059	0.342212	3.365442	25.723593	0.268037	0.654576	1.192406	0.471681	0.754738	0.399844	1.537914	0.471681	13.076766	79.933159	90.575604	2.17771	14.132428	0.867368
60	mass	12	irregular	spiculated	rim enhancement	1024.67971	245.053595	1.243339	5.304654	0.108107	1.137589	0.283521	1.599655	0.354412	1.214433	3.212544	1.599655	48.856851	146.079289	26.43797	0.222898	2.787318	0.075585	1.244546	0.441062	1.116521	0.292706	1.336685	3.877604	1.116521	49.877435	1.058647	0.184545	0.828886	4.387448	0.127936	1.097656	0.576541	0.799056	0.363762	1.123652	3.129178	0.799056	54.601381	78.652279	95.881676	2.768251	21.413526	0.940529
61	mass	29	irregular	irregular	rim enhancement	1093.57831	727.444115	1.021108	2.701238	0.10501	1.231374	0.28043	1.434557	0.441441	2.581734	3.013078	1.434557	192.630541	185.970153	75.094938	0.254761	2.415899	0.083247	1.191044	0.521524	0.849765	0.329876	1.283591	3.47759	0.849765	44.381201	0.952717	0.301851	0.643298	2.755799	0.142505	1.000828	0.770901	0.533728	0.316326	0.927779	3.452099	0.533728	25.244707	131.946388	189.499641	5.233445	46.851141	0.930668
62	mass	8	irregular	irregular	rim enhancement	1342.81519	583.393516	0.842546	2.454153	0.094782	1.225506	0.211259	2.395682	0.327731	2.172586	3.648927	2.395682	98.110018	215.289851	55.193807	0.757574	4.751559	0.214792	0.869629	0.852487	0.592254	0.347006	0.547003	3.061232	0.592254	11.605511	1.218504	0.213603	0.374106	3.841771	0.128931	1.059965	0.550785	0.920613	0.263686	0.823256	3.979497	0.920613	21.261406	108.153824	163.693823	4.318015	32.950204	0.842469
63	mass	16	irregular	irregular	heterogenous	1188.82411	337.098267	2.066437	11.524662	0.276274	0.757492	0.622479	0.766211	0.383359	0.626664	2.777311	0.766211	24.78819	191.292798	40.285341	0.130151	3.995766	0.150432	1.003402	0.673454	0.745721	0.25215	0.721842	4.117448	0.745721	18.195635	1.039281	0.162106	0.137881	4.360226	0.263983	0.771044	1.150002	0.438207	0.355433	0.410167	2.929377	0.438207	5.696502	88.211895	123.867258	3.273342	19.271744	0.840445
64	mass	12	oval	irregular	rim enhancement	1404.45479	624.411799	1.120746	3.153569	0.128118	1.103565	0.177921	2.729827	0.336556	2.257916	3.471902	2.729827	111.629806	179.690682	32.385007	-0.064952	3.809504	0.118182	1.088437	0.55042	0.933622	0.2447	0.901003	4.398777	0.933622	26.252564	1.142133	0.230189	0.338731	2.802414	0.063628	1.310725	0.337137	1.535256	0.30671	1.63843	3.799426	1.535256	69.558587	125.171841	188.570287	5.269244	49.166377	0.944939
65	mass	20	oval	irregular	rim enhancement	1145.8723	434.050765	0.264699	2.43096	0.099965	1.113367	0.438766	1.115455	0.359697	0.9793	3.119281	1.115455	20.078427	118.905963	45.104505	1.471219	8.920407	0.312549	0.727435	1.238272	0.399356	0.515364	0.394227	2.13511	0.399356	9.911854	0.840641	0.677999	0.155402	3.950518	0.354878	0.530761	2.274438	0.208908	0.778954	0.271785	1.449243	0.208908	2.14705	216.678456	286.84883	3.674803	22.128686	0.775475
66	mass	29	irregular	spiculated	rim enhancement	853.799893	330.345135	1.23476	3.340038	0.139632	1.112615	0.271664	1.826171	0.337891	1.652941	3.358615	1.826171	74.493318	162.628311	35.813733	0.120301	3.229786	0.157033	0.941337	0.877144	0.561218	0.327105	0.63755	3.275677	0.561218	12.471069	1.053037	0.225601	0.494896	4.787361	0.344245	0.661014	1.653027	0.299464	0.525815	0.331904	2.08583	0.299464	4.761381	255.821056	193.934355	1.400094	6.83887	0.298432
67	mass	35	lobulated	spiculated	rim enhancement	1314.68709	543.194371	0.538004	2.067936	0.089606	1.201228	0.339985	1.479214	0.338852	1.51424	3.40684	1.479214	48.259937	168.754379	37.270327	-0.348831	5.053857	0.19896	0.846664	1.069227	0.46228	0.29601	0.517549	3.571009	0.46228	11.543905	1.199828	0.313168	6.264724	275.264811	0.99259	0.013811	35.543826	0.006899	0.33361	0.004039	2.999038	0.006899	0.094539	240.941026	226.107309	3.199475	21.116127	0.736899
68	mass	12	oval	irregular	rim enhancement	1073.45207	527.144167	0.36414	2.218744	0.048555	1.418717	0.169868	2.746894	0.355533	2.172049	3.517049	2.746894	89.605724	145.168641	46.323045	-0.411714	3.802767	0.089417	1.204119	0.444131	1.120172	0.296194	1.25302	3.903095	1.120172	55.215244	1.145928	0.377838	0.777664	6.60297	0.185024	0.869221	0.893474	0.564227	0.432314	0.543147	2.532907	0.564227	9.914504	143.126283	185.483277	3.716234	27.0454	0.782804
69	mass	17	irregular	spiculated	rim enhancement	769.203315	205.148158	1.948292	13.611601	0.225865	0.806328	0.699211	0.696311	0.48892	0.594539	2.299033	0.696311	26.364321	129.901353	28.852385	-0.161402	2.959307	0.099403	1.145067	0.547675	0.903977	0.28512	1.011265	3.874784	0.903977	29.77018	0.866157	0.277703	-1.875084	7.147371	0.236284	0.744937	0.92705	0.535904	0.342264	0.616723	3.2898	0.535904	23.658235	89.895262	131.794564	4.844625	49.60042	0.913771
70	mass	9	round	spiculated	rim enhancement	797.6781	215.901428	1.430911	5.105209	0.106153	1.161803	0.196398	2.285093	0.472077	1.592383	2.632241	2.285093	96.037074	134.421371	39.18415	0.996031	4.264329	0.106853	1.106861	0.518378	1.083195	0.464751	1.188881	2.60572	1.083195	64.066768	1.390757	1.098555	3.68083	22.901399	0.715152	0.309922	1.778783	0.393305	0.929287	0.367454	1.17488	0.393305	34.642218	74.465229	98.941057	2.95136	18.518279	0.795969
71	mass	20	irregular	irregular	rim enhancement	1051.79049	409.276235	0.743692	2.589143	0.080063	1.291151	0.243178	2.049952	0.381649	1.815026	3.181052	2.049952	76.072126	246.384566	153.658235	2.87887	16.340553	0.522643	0.506047	1.496684	0.348162	0.87914	0.411689	1.286636	0.348162	22.939948	0.980507	3.669598	-1.915553	112.006267	0.919089	0.115921	1.477324	0.103498	0.250265	0.056308	4.01567	0.103498	1.12762	175.87262	194.02701	3.124832	20.724641	0.815058
72	mass	15	lobulated	spiculated	rim enhancement	1185.92634	500.197993	0.827009	2.121645	0.112135	1.222071	0.106449	4.039733	0.446507	2.921458	3.041427	4.039733	133.64083	130.464879	20.789876	0.240252	3.199896	0.078083	1.264547	0.296707	1.561475	0.285787	1.225432	3.833709	1.561475	35.646526	1.09671	0.16334	0.155242	3.137096	0.08133	1.23125	0.377554	1.322162	0.286629	1.171013	3.800693	1.322162	34.778352	101.119977	122.547662	3.880958	37.510223	0.957134
73	mass	8	irregular	irregular	rim enhancement	976.565963	393.553079	1.587906	4.887699	0.144813	1.146421	0.168913	2.582057	0.5081	1.867128	2.487081	2.582057	98.643093	139.320209	30.487269	0.209929	3.070891	0.103825	1.122518	0.477088	1.026071	0.359024	0.883431	3.105475	1.026071	19.785838	1.029151	0.195272	0.693904	5.034247	0.169236	0.919447	0.792604	0.658068	0.437139	0.594575	2.468329	0.658068	11.973544	121.935833	153.60562	3.017414	17.835745	0.748302
74	mass	52	lobulated	irregular	rim enhancement	1237.78857	721.465959	0.700259	3.515219	0.13318	1.041212	0.592688	0.838544	0.557281	0.914296	2.197464	0.838544	27.257049	157.635587	69.777615	0.248437	4.759179	0.316132	0.636578	1.801672	0.272299	0.654571	0.316583	1.732672	0.272299	3.221751	1.124028	0.578597	-0.724332	148.955951	0.977616	0.035263	15.629342	0.01387	0.200268	0.007906	4.995491	0.01387	0.063672	195.896178	352.9486	6.045203	53.883452	0.92267
75	non-mass	?	?	?	n/a	827.446109	230.117258	1.180183	4.746491	0.071631	1.283934	0.188458	2.294336	0.418478	1.544377	2.863912	2.294336	56.531126	158.682996	114.38389	9.747201	119.982289	0.970817	0.037562	?	0.075228	0.994815	0.044955	1.014303	0.075228	3.861084	0.530475	6.277864	-2.492733	39.260634	0.674092	0.355126	-0.071664	0.447649	0.250556	0.221355	4.05196	0.447649	3.286947	109.302931	139.322729	2.970517	19.038795	0.739827
76	mass	6	irregular	irregular	rim enhancement	833.780953	312.703652	1.394021	3.956029	0.116275	1.229906	0.096619	3.597737	0.477882	2.254412	2.683498	3.597737	108.192405	152.135134	39.8121	0.894826	3.967713	0.081615	1.234649	0.275882	1.732239	0.39636	1.354276	3.006516	1.732239	44.34665	0.33339	0.486723	0.850079	1.888876	0.521085	0.568082	0.183406	2.334526	0.805602	4.095502	2.12226	2.334526	624.992711	164.797918	167.531395	2.791138	17.503898	0.718992
77	mass	22	lobulated	spiculated	rim enhancement	2280.40737	849.879133	0.214626	1.518288	0.082759	1.257569	0.222618	2.223855	0.332696	2.567145	3.763166	2.223855	117.683564	294.436772	169.471598	4.718533	46.985286	0.830679	0.194783	4.359904	0.115484	0.966145	0.099048	1.069974	0.115484	4.05777	1.264521	1.280854	27.721704	2356.86159	0.998013	0.004081	?	0.00537	0.333446	0.002576	3.000015	0.00537	0.083842	125.733364	215.465931	7.023483	77.224869	0.920816
78	mass	18	round	irregular	'rim enhancement'	708.186199	303.56375	1.269633	6.49995	0.185057	0.971777	0.56512	0.880386	0.43628	0.979706	2.689026	0.880386	48.961523	120.917142	42.832978	-0.31133	2.80521	0.077052	1.240265	0.458086	0.885355	0.315774	1.574814	3.809226	0.885355	83.026188	0.852625	0.204407	0.100693	3.585112	0.163976	0.944518	0.922355	0.509584	0.326143	0.683639	3.343609	0.509584	16.547154	91.272285	140.196784	4.565989	38.293655	0.864491
79	non-mass	?	?	?	?	943.298115	382.061418	0.557779	2.163587	0.063868	1.355842	0.20842	2.519214	0.333351	2.224127	3.603728	2.519214	97.259199	157.107241	47.973775	1.12949	6.040001	0.145331	0.986522	0.699966	0.719933	0.369833	0.772206	2.946158	0.719933	28.159123	1.011724	0.705671	-18.215995	698.51458	0.97988	0.028468	?	0.020225	0.199874	0.010273	5.005728	0.020225	0.118313	135.428597	151.830808	2.990445	19.991552	0.697791
80	non-mass	?	?	?	?	1388.697554	590.990192	0.299308	1.596282	0.07161	1.339068	0.156863	3.18987	0.330314	2.929221	3.915254	3.18987	133.851155	153.306069	34.528936	0.4413	3.451781	0.103158	1.124009	0.495902	1.023172	0.272006	0.927396	3.946216	1.023172	23.769879	1.261301	0.273203	0.567592	3.610861	0.092875	1.153661	0.481963	1.052437	0.378142	1.037187	2.995306	1.052437	30.029775	146.997656	174.502005	3.228157	21.894936	0.713478
81	mass	21	lobulated	irregular	'rim enhancement'	1321.137455	626.865434	0.543612	1.851656	0.077304	1.280951	0.175357	2.821571	0.326543	2.529611	3.723911	2.821571	111.899182	149.444273	35.782388	-0.279137	3.643183	0.152179	1.006123	0.724724	0.688589	0.284755	0.740005	3.779364	0.688589	20.421066	1.233422	0.554078	3.008114	372.99479	0.697873	0.282538	4.063154	0.121388	0.204908	0.103067	4.889587	0.121388	0.679813	142.03361	179.272574	5.019003	46.759171	0.8786
82	non-mass	?	?	?	?	1018.158848	462.888165	0.958371	2.78899	0.092415	1.227232	0.261117	1.91512	0.331466	1.779218	3.451571	1.91512	74.78008	132.135873	35.844775	0.498878	3.761414	0.230108	0.756201	1.290439	0.387876	0.402408	0.403177	2.648786	0.387876	4.597154	0.994258	0.215346	0.857879	4.930115	0.219233	0.822207	1.079085	0.464797	0.298686	0.490269	3.475146	0.464797	9.319053	207.6033	191.797162	2.302511	12.28051	0.652051
83	mass	21	irregular	spiculated	'heterogenous '	450.85138	218.441511	1.660407	9.188647	0.212053	0.834367	1.017876	0.460298	0.623244	0.619005	1.900283	0.460298	23.214726	97.623115	47.654815	0.685376	3.18797	0.086437	1.194174	0.491272	0.78367	0.443638	1.511086	2.821551	0.78367	81.877494	0.733584	0.197615	1.001005	6.915615	0.25565	0.740422	1.398127	0.343531	0.444092	0.435828	2.440072	0.343531	9.08444	81.058413	108.299994	4.881522	53.826409	0.946369
84	mass	19	lobulated	irregular	'rim enhancement'	919.984606	218.311295	1.817844	8.980968	0.240767	0.839706	0.371459	1.023034	0.386711	0.685141	2.79331	1.023034	20.164533	169.069386	38.84826	1.785095	14.659659	0.423827	0.600798	1.274861	0.363442	0.532493	0.278016	2.022291	0.363442	6.32173	1.2261	0.196835	-0.27877	3.546754	0.150185	0.991518	0.641277	0.763543	0.294902	0.668714	3.646845	0.763543	13.797628	180.930284	206.603433	2.968988	16.620062	0.706255
85	mass	12	irregular	spiculated	'heterogenous '	607.139825	242.634473	1.792932	8.629461	0.11683	1.065043	0.397784	1.268546	0.543414	1.152959	2.279003	1.268546	61.014497	132.389253	41.347965	0.083969	2.627685	0.056165	1.360635	0.316808	1.545923	0.324889	1.966273	3.863677	1.545923	103.1986	0.893347	0.215653	1.072548	8.34359	0.187934	0.829422	1.003648	0.533525	0.585322	0.543498	2.011467	0.533525	11.706182	112.265628	144.00268	4.141151	35.020036	0.8262
86	mass	9	oval	spiculated	'heterogenous '	899.506852	413.156348	1.65886	5.186011	0.107828	1.19582	0.178407	2.742138	0.42864	2.239926	2.887126	2.742138	177.759796	157.590813	35.626329	-0.042563	2.929675	0.066646	1.294652	0.32129	1.544496	0.269482	1.442689	4.166695	1.544496	51.482381	1.001614	0.205851	0.452932	3.126278	0.067706	1.273596	0.357863	1.503793	0.370871	1.469041	3.141512	1.503793	52.135414	103.839343	115.86105	2.584518	16.075141	0.797588
87	mass	26	irregular	spiculated	'rim enhancement'	1061.245825	477.535224	0.742402	2.320411	0.081867	1.303777	0.212262	2.351581	0.404756	2.231874	3.162251	2.351581	103.110924	139.363066	32.280121	0.152739	4.191039	0.195977	0.906225	0.865672	0.578462	0.354207	0.568546	3.071282	0.578462	11.656546	1.265689	2.086293	-6.07947	253.553263	0.941709	0.081135	4.403501	0.055541	0.201342	0.032573	4.982961	0.055541	0.66412	191.998438	178.65621	3.379699	23.003706	0.726586
88	mass	17	lobulated	irregular	rim enhancement	1336.99566	527.036053	0.481145	1.768022	0.086346	1.284653	0.181809	2.705166	0.34554	2.352661	3.544869	2.705166	90.485858	148.829853	38.213295	2.635822	24.453118	0.277505	0.627526	1.358823	0.358422	0.717032	0.304029	1.590556	0.358422	4.963025	1.06075578	0.25583921	1.347648	5.257635	0.157244	1.042328	0.605426	0.794736	0.457646	1.009912	2.553687	0.794736	44.29478	259.619125	218.681845	1.828944	9.335071	0.460565
[truncated: 41 more columns]
